# Supplementary material for: “Dispatcher, Can You Help Me? A Woman Is Giving Birth”. A Pilot Study of Remote Video Assistance with Smart Glasses
Source: Sensors (Basel). 2022 Dec 30;23(1):409. doi: 10.3390/s23010409 (PMC9824362; doi:10.3390/s23010409)
Supplement: Supplementary file 1 [file sensors-23-00409-s001.zip]

Archive with 1 entries (1 files):
- sensors-2054818-supplementary.mp4
